# Supplementary material for: Risk Factors for Lung Function Decline in Pediatric Asthma under Treatment: A Retrospective, Multicenter, Observational Study
Source: Children (Basel). 2022 Oct 4;9(10):1516. doi: 10.3390/children9101516 (PMC9600699; doi:10.3390/children9101516)
Supplement: Supplementary file 1 [file children-09-01516-s001.zip]

Archive with 1 entries (1 files):
- children-1881687-supplementary.pdf
